# Supplementary material for: 2-(Furan-2-yl)-3-hy­droxy-4H-chromen-4-one
Source: Acta Crystallogr Sect E Struct Rep Online. 2011 Jan 8;67(Pt 2):o266. doi: 10.1107/S1600536810053596 (PMC3051447; doi:10.1107/S1600536810053596)
Supplement: Supplementary file 2 [file e-67-0o266-Isup2.hkl]

# 
# h,k,l, Fc-squared, Fo-squared, sigma(Fo-squared) and status flag 
# 
data_I
_shelx_title ' SASZA4DC in P2(1)/c' 
_shelx_refln_list_code          4 
_shelx_F_calc_maximum      134.59 
_exptl_crystal_F_000       472.00 
_reflns_d_resolution_high  0.8409 
 
loop_ 
 _symmetry_equiv_pos_as_xyz 
 'x, y, z' 
 'x, -y+1/2, z+1/2' 
 '-x, -y, -z' 
 '-x, y-1/2, -z-1/2' 
 
_cell_length_a    14.3650 
_cell_length_b     4.4210 
_cell_length_c    17.0860 
_cell_angle_alpha  90.000 
_cell_angle_beta  110.910 
_cell_angle_gamma  90.000 
 
_shelx_F_squared_multiplier     1.000 
 
loop_ 
 _refln_index_h 
 _refln_index_k 
 _refln_index_l 
 _refln_F_squared_calc 
 _refln_F_squared_meas 
 _refln_F_squared_sigma 
 _refln_observed_status 
   3   0   0      292.64      266.47      3.94 o 
   4   0   0      585.40      518.23      8.95 o 
   5   0   0     2211.98     2086.72     19.88 o 
   6   0   0      414.87      434.40      4.37 o 
   7   0   0     5313.34     5890.40     43.98 o 
   8   0   0       63.77       52.69      4.89 o 
   9   0   0       23.84       19.18      5.01 o 
  10   0   0      567.11      573.81     32.94 o 
  11   0   0      312.06      313.54     17.78 o 
  12   0   0      310.25      291.32     12.22 o 
  13   0   0      180.40      182.31     10.65 o 
  14   0   0       59.99       50.70      5.80 o 
  15   0   0      136.74      121.99     12.71 o 
   1   1   0      142.77      142.07      2.24 o 
   2   1   0        0.01        2.09      1.26 o 
   3   1   0      341.88      350.33      5.24 o 
   4   1   0       88.43       83.59      1.99 o 
   5   1   0     2199.93     2263.14      6.04 o 
   6   1   0       33.30       33.49      2.68 o 
   7   1   0        0.43        5.31      2.29 o 
   8   1   0        0.09        6.39      2.49 o 
   9   1   0      141.56      146.73      4.27 o 
  10   1   0       67.85       69.79      4.66 o 
  11   1   0      268.50      265.76      4.84 o 
  12   1   0       18.94       16.56      3.65 o 
  13   1   0       74.67       68.33      5.04 o 
  14   1   0       28.47       26.30      6.36 o 
  15   1   0       18.38       23.56      8.11 o 
   0   2   0        0.43        4.24      2.17 o 
   1   2   0      287.45      258.68      2.50 o 
   2   2   0      287.99      272.12      2.83 o 
   3   2   0      146.87      145.54      2.97 o 
   4   2   0      158.21      154.64      2.73 o 
   5   2   0       58.81       54.72      2.49 o 
   6   2   0       44.81       42.49      2.32 o 
   7   2   0      251.37      248.68      6.07 o 
   8   2   0       27.65       32.03      3.25 o 
   9   2   0      554.07      577.71     10.98 o 
  10   2   0      111.82       97.75      8.02 o 
  11   2   0       16.58       10.61      4.63 o 
  12   2   0      109.64      102.91      6.40 o 
  13   2   0       14.43       12.39      5.73 o 
  14   2   0       64.77       75.86      7.87 o 
   1   3   0      325.87      341.28      9.02 o 
   2   3   0      462.57      473.19      7.02 o 
   3   3   0       15.64       16.68      3.35 o 
   4   3   0       29.46       35.04      4.61 o 
   5   3   0       28.12       29.89      3.93 o 
   6   3   0        0.12        6.69      4.28 o 
   7   3   0     1061.01     1118.90     31.17 o 
   8   3   0      712.28      745.81      8.02 o 
   9   3   0      516.17      535.43      7.70 o 
  10   3   0        1.86       13.60      5.14 o 
  11   3   0       62.88       59.64      9.99 o 
  12   3   0        0.51       10.33      6.80 o 
  13   3   0       29.03       40.69      7.24 o 
   0   4   0        0.09       10.35      7.25 o 
   1   4   0        8.38        7.75      3.57 o 
   2   4   0        5.31        5.77      4.27 o 
   3   4   0        7.20        5.74      4.32 o 
   4   4   0       76.30       62.67      5.82 o 
   5   4   0       11.17        9.69      4.00 o 
   6   4   0       43.16       30.11      5.03 o 
   7   4   0      143.49      131.57      9.15 o 
   8   4   0      122.09      123.39      7.63 o 
   9   4   0       35.91       32.11      7.47 o 
  10   4   0        0.05        8.69      8.49 o 
   1   5   0       10.12       12.20      8.92 o 
   2   5   0        0.08        2.97      7.30 o 
   3   5   0       50.15       50.83      9.90 o 
   4   5   0      100.68      102.67      7.53 o 
 -15   1   1       30.26       32.97      6.18 o 
 -14   1   1       10.99        6.88      5.81 o 
 -13   1   1       41.12       40.24      4.58 o 
 -12   1   1      260.08      258.34      5.06 o 
 -11   1   1       16.87       19.42      3.97 o 
 -10   1   1       13.87       20.55      3.06 o 
  -9   1   1      110.86      117.70      3.66 o 
  -8   1   1       71.66       80.05      3.83 o 
  -7   1   1       98.97       99.62      3.00 o 
  -6   1   1      145.98      138.97      4.95 o 
  -5   1   1      293.89      261.43      3.22 o 
  -4   1   1        2.77        4.90      1.35 o 
  -3   1   1       53.12       52.55      1.54 o 
  -2   1   1      170.19      167.15      2.31 o 
  -1   1   1     4155.50     4111.67     39.34 o 
   0   1   1      284.79      246.37      3.15 o 
   1   1   1     3496.16     3447.50      9.06 o 
   2   1   1    11360.25    11896.35     43.29 o 
   3   1   1       48.56       51.50      1.89 o 
   4   1   1      906.67      905.32      6.56 o 
   5   1   1      143.19      128.80      3.27 o 
   6   1   1      231.27      242.91      3.60 o 
   7   1   1     1195.16     1209.48      6.86 o 
   8   1   1        1.25        4.59      2.06 o 
   9   1   1      801.60      827.77      8.96 o 
  10   1   1       96.16       91.72      4.21 o 
  11   1   1       14.72       19.24      3.87 o 
  12   1   1       74.89       74.84      4.54 o 
  13   1   1      149.40      139.99      6.03 o 
  14   1   1      360.17      377.43     13.51 o 
  15   1   1       20.94       23.54      7.40 o 
 -15   2   1        1.15        6.60      5.52 o 
 -14   2   1        1.63        9.84      5.61 o 
 -13   2   1        0.90        6.58      4.51 o 
 -12   2   1       97.96      101.43      8.05 o 
 -11   2   1       68.61       69.63      5.37 o 
 -10   2   1      241.60      238.67      7.05 o 
  -9   2   1        1.58        7.66      3.39 o 
  -8   2   1        7.30        7.94      3.16 o 
  -7   2   1       30.88       31.83      2.96 o 
  -6   2   1      596.61      589.95      6.51 o 
  -5   2   1      151.54      153.44      4.53 o 
  -4   2   1       71.10       72.45      3.33 o 
  -3   2   1       72.52       74.34      2.92 o 
  -2   2   1        8.67        8.56      2.13 o 
  -1   2   1       70.89       67.22      1.92 o 
   0   2   1      372.22      359.86      3.49 o 
   1   2   1      215.18      182.65      2.19 o 
   2   2   1      256.23      248.98      4.04 o 
   3   2   1     1033.14     1070.53     10.69 o 
   4   2   1       43.39       39.57      2.30 o 
   5   2   1       50.40       51.12      4.09 o 
   6   2   1       69.96       70.15      2.80 o 
   7   2   1      394.02      386.16      5.28 o 
   8   2   1       96.41      105.23      4.08 o 
   9   2   1      253.17      254.45      4.66 o 
  10   2   1     1003.14     1024.86     10.34 o 
  11   2   1       12.45       17.37      5.23 o 
  12   2   1       95.43      104.87      7.13 o 
  13   2   1        0.15        6.48      5.47 o 
  14   2   1       21.10       25.48     11.56 o 
 -13   3   1      191.40      176.42     11.07 o 
 -12   3   1        0.06        8.38      5.87 o 
 -11   3   1        4.66        7.62      7.46 o 
 -10   3   1      114.61      110.81      5.90 o 
  -9   3   1      336.18      343.31      6.89 o 
  -8   3   1       79.59       76.25      5.87 o 
  -7   3   1      425.38      476.22     11.14 o 
  -6   3   1       43.80       47.93      4.00 o 
  -5   3   1       61.77       69.04      4.29 o 
  -4   3   1       33.87       34.21      3.95 o 
  -3   3   1       26.16       26.49      3.83 o 
  -2   3   1      245.98      279.01      7.81 o 
  -1   3   1       85.54       80.38      4.56 o 
   0   3   1      779.09      792.67     15.26 o 
   1   3   1     1304.65     1374.53     22.17 o 
   2   3   1        4.51        4.67      3.42 o 
   3   3   1        5.32        4.33      2.52 o 
   4   3   1       32.77       36.24      4.13 o 
   5   3   1      245.95      229.97      4.86 o 
   6   3   1      136.77      129.47      4.96 o 
   7   3   1       50.42       48.35      4.61 o 
   8   3   1      203.85      194.06      6.29 o 
   9   3   1       16.04       21.85      4.72 o 
  10   3   1       49.27       56.22      5.56 o 
  11   3   1        0.48       12.63      6.55 o 
  12   3   1        7.27       11.61      6.02 o 
 -10   4   1        9.46       11.40      6.07 o 
  -9   4   1       12.07       12.98      5.94 o 
  -8   4   1       14.51       15.65      6.10 o 
  -7   4   1      256.09      279.39      9.17 o 
  -6   4   1        7.89        9.22      6.90 o 
  -5   4   1       52.65       44.77      4.90 o 
  -4   4   1      483.59      502.43      7.80 o 
  -3   4   1       91.68       86.02      5.03 o 
  -2   4   1       22.47       19.55      4.11 o 
  -1   4   1       13.58       13.92      4.57 o 
   0   4   1      380.24      396.87      7.86 o 
   1   4   1       19.45       20.88      6.13 o 
   2   4   1       23.00       19.51      4.27 o 
   3   4   1       56.12       49.41      4.74 o 
   4   4   1      122.15      126.56      5.52 o 
   5   4   1       41.24       25.91      6.49 o 
   6   4   1      433.99      418.96     12.11 o 
   7   4   1       73.64       67.41      7.38 o 
   8   4   1       27.85       31.12      7.22 o 
   9   4   1       30.36       32.33      7.76 o 
  10   4   1        0.70        2.66      9.00 o 
  -5   5   1       22.70       20.24      7.65 o 
  -4   5   1       10.47        1.56      6.01 o 
  -3   5   1        2.93        3.09      5.95 o 
  -2   5   1       25.36       16.49      8.07 o 
  -1   5   1        0.35        7.79      6.59 o 
   0   5   1        7.41        5.27      7.95 o 
   1   5   1        6.83        5.99      7.25 o 
   2   5   1        1.71        3.89      6.35 o 
   3   5   1       31.59       20.68      9.64 o 
   4   5   1        5.15        4.06      6.41 o 
 -16   0   2       34.29        7.57      9.83 o 
 -15   0   2      601.51      579.70     11.71 o 
 -14   0   2      546.18      513.22     10.20 o 
 -13   0   2      403.32      360.50      8.75 o 
 -12   0   2        3.24        8.59      3.68 o 
 -11   0   2      918.87      920.91     10.40 o 
 -10   0   2        0.03        6.79      4.74 o 
  -9   0   2      130.32      139.42     15.06 o 
  -8   0   2     2781.57     3030.56     58.01 o 
  -7   0   2     1121.92     1124.33     45.47 o 
  -6   0   2     1142.90     1180.34     42.06 o 
  -5   0   2       40.59       25.61      3.00 o 
  -4   0   2     4776.86     4847.72    186.97 o 
  -3   0   2     4022.26     4145.54    123.62 o 
   1   0   2      625.57      570.76      4.06 o 
   2   0   2     6036.37     6127.50     67.48 o 
   3   0   2      655.20      589.04      4.71 o 
   4   0   2     1971.80     1919.04     27.27 o 
   5   0   2      343.19      321.64      6.72 o 
   6   0   2      686.75      696.29      5.24 o 
   7   0   2       59.79       54.60      3.22 o 
   8   0   2        1.33       -0.44      3.25 o 
   9   0   2        2.87        7.17      3.42 o 
  10   0   2       18.56       23.23      5.95 o 
  11   0   2      435.44      473.69     23.13 o 
  12   0   2       57.45       47.59      9.70 o 
  13   0   2      162.02      162.18     14.99 o 
  14   0   2      192.29      196.62     15.24 o 
  15   0   2      169.84      165.74     13.99 o 
 -16   1   2       38.58       35.25      6.90 o 
 -15   1   2      159.99      167.76      8.03 o 
 -14   1   2       17.00       22.09      4.53 o 
 -13   1   2       10.16       13.48      4.71 o 
 -12   1   2        0.63       -0.51      5.91 o 
 -11   1   2      126.50      121.44      3.99 o 
 -10   1   2       70.22       65.81      3.35 o 
  -9   1   2        7.41        5.74      2.86 o 
  -8   1   2       27.01       30.80      2.73 o 
  -7   1   2      378.02      397.08      9.04 o 
  -6   1   2     1680.73     1824.33     10.73 o 
  -5   1   2       45.13       42.50      2.74 o 
  -4   1   2       94.16       79.73      3.05 o 
  -3   1   2      555.77      529.94      3.60 o 
  -2   1   2      178.45      165.60      2.45 o 
  -1   1   2       10.45       10.39      1.72 o 
   0   1   2     4368.11     4488.26     48.11 o 
   1   1   2    18115.08    19260.37     59.55 o 
   2   1   2     2980.46     2994.41     14.33 o 
   3   1   2      272.58      261.59      2.73 o 
   4   1   2      571.05      605.16      9.20 o 
   5   1   2      186.09      176.90      4.52 o 
   6   1   2      161.32      163.71      5.21 o 
   7   1   2      257.49      275.31      5.18 o 
   8   1   2      532.75      552.22      7.28 o 
   9   1   2      405.23      402.64      6.35 o 
  10   1   2      338.26      350.32      5.07 o 
  11   1   2      334.15      330.25      5.55 o 
  12   1   2        2.66       10.49      5.32 o 
  13   1   2        3.98       10.04      6.34 o 
  14   1   2       11.14       15.91      7.89 o 
 -15   2   2        0.20        8.67      5.74 o 
 -14   2   2        3.70       13.12      6.16 o 
 -13   2   2        0.01       10.74      5.42 o 
 -12   2   2       39.25       43.28      6.71 o 
 -11   2   2        7.57        6.20      4.51 o 
 -10   2   2      356.85      359.58      5.77 o 
  -9   2   2      173.85      167.11      4.31 o 
  -8   2   2      487.64      489.73      5.23 o 
  -7   2   2      215.32      212.71      3.68 o 
  -6   2   2       99.81       93.17      2.41 o 
  -5   2   2       20.98       17.37      2.16 o 
  -4   2   2       70.25       78.09      2.66 o 
  -3   2   2      100.34       88.30      3.03 o 
  -2   2   2       48.55       46.24      3.42 o 
  -1   2   2     1007.29      904.23     12.70 o 
   0   2   2      204.99      214.73      3.09 o 
   1   2   2     2683.75     2710.04     21.44 o 
   2   2   2      105.85       95.56      2.00 o 
   3   2   2      674.44      747.24      9.03 o 
   4   2   2      136.12      142.10      2.84 o 
   5   2   2        6.60        8.25      2.58 o 
   6   2   2      181.86      176.47      2.94 o 
   7   2   2       92.99       85.84      4.12 o 
   8   2   2     1186.98     1200.67     14.24 o 
   9   2   2        2.56        6.09      3.82 o 
  10   2   2      393.19      390.97      7.24 o 
  11   2   2       44.83       36.65      5.75 o 
  12   2   2        0.69        4.16      5.42 o 
  13   2   2       26.06       29.89      7.03 o 
  14   2   2        4.97       15.12      7.83 o 
 -13   3   2      786.25      874.50     11.79 o 
 -12   3   2       27.02       28.61      6.99 o 
 -11   3   2      120.13      125.86     11.89 o 
 -10   3   2       18.76       16.04      4.45 o 
  -9   3   2      754.14      754.05     17.93 o 
  -8   3   2      236.08      237.56      8.80 o 
  -7   3   2       84.23       89.01      6.17 o 
  -6   3   2     1525.47     1598.86     12.63 o 
  -5   3   2       12.14       12.25      2.79 o 
  -4   3   2       29.91       30.21      3.36 o 
  -3   3   2       20.39       14.71      2.53 o 
  -2   3   2      598.05      587.01      7.41 o 
  -1   3   2      323.98      315.69      4.59 o 
   0   3   2       93.52      100.88      3.39 o 
   1   3   2       81.42       88.59      3.44 o 
   2   3   2        0.13        3.25      2.83 o 
   3   3   2       41.74       39.91      5.71 o 
   4   3   2       18.41       26.21      2.73 o 
   5   3   2      341.27      341.14      7.30 o 
   6   3   2      254.48      245.02      5.08 o 
   7   3   2        0.00        5.11      3.63 o 
   8   3   2        2.34        4.56      4.07 o 
   9   3   2       30.95       29.63      4.96 o 
  10   3   2       33.84       29.52      5.04 o 
  11   3   2        0.04        7.62      5.84 o 
  12   3   2      165.53      184.34      9.77 o 
 -10   4   2       69.88       74.15      8.86 o 
  -9   4   2        0.48       11.09      6.02 o 
  -8   4   2        9.60        6.82      5.46 o 
  -7   4   2      288.59      278.51     14.49 o 
  -6   4   2        0.80       10.79      6.93 o 
  -5   4   2       95.39       95.76      5.48 o 
  -4   4   2        2.29        4.19      4.00 o 
  -3   4   2        0.13        3.64      4.40 o 
  -2   4   2       86.08       77.42      5.41 o 
  -1   4   2        0.00        0.34      4.41 o 
   0   4   2      306.62      306.02      5.72 o 
   1   4   2        1.85        0.50      5.56 o 
   2   4   2       34.93       34.88      4.56 o 
   3   4   2        3.33        2.80      4.03 o 
   4   4   2        0.00        4.98      5.02 o 
   5   4   2        5.79       10.53      4.95 o 
   6   4   2       27.62       24.96      6.01 o 
   7   4   2      143.73      133.66      8.56 o 
   8   4   2        0.18        4.13      5.91 o 
   9   4   2        5.55        2.86      7.68 o 
  -5   5   2       26.12       27.00      7.60 o 
  -4   5   2        0.69       -0.32      6.45 o 
  -3   5   2      216.70      227.93      8.73 o 
  -2   5   2       74.59       65.18      8.00 o 
  -1   5   2       43.78       47.38      9.22 o 
   0   5   2        0.21        0.96      7.04 o 
   1   5   2       42.55       45.76     10.40 o 
   2   5   2       41.63       37.48      7.36 o 
   3   5   2       78.66       70.69     10.99 o 
   4   5   2        4.78        8.95      9.89 o 
 -16   1   3       28.63       13.63      4.90 o 
 -15   1   3        1.02        2.53      5.48 o 
 -14   1   3       49.01       37.28      5.02 o 
 -13   1   3      219.99      194.62      5.57 o 
 -12   1   3        7.03        8.13      4.28 o 
 -11   1   3      125.31      114.07      4.83 o 
 -10   1   3      256.16      253.88      5.45 o 
  -9   1   3       81.28       91.40      2.87 o 
  -8   1   3        5.81        7.91      2.50 o 
  -7   1   3      114.81      103.03      2.63 o 
  -6   1   3     2362.11     2427.56     22.79 o 
  -5   1   3      995.11      918.34      9.16 o 
  -4   1   3      795.12      761.44      9.20 o 
  -3   1   3      291.24      265.88      4.89 o 
  -2   1   3        2.21        7.60      2.19 o 
  -1   1   3     5171.71     5194.85     27.52 o 
   0   1   3     2230.21     2214.11     19.31 o 
   1   1   3    15391.51    16016.54    116.44 o 
   2   1   3     1100.76     1016.15      6.46 o 
   3   1   3       18.67       16.93      1.90 o 
   4   1   3      112.58      123.96      4.95 o 
   5   1   3      256.97      271.81      5.85 o 
   6   1   3       38.14       36.64      3.42 o 
   7   1   3       30.05       34.12      3.01 o 
   8   1   3       18.90       17.71      2.78 o 
   9   1   3       28.03       26.86      3.44 o 
  10   1   3      745.88      767.99     13.67 o 
  11   1   3        1.95        8.44      5.17 o 
  12   1   3       24.62       34.44      8.87 o 
  13   1   3       83.75       73.23      7.63 o 
  14   1   3      173.76      184.85     13.47 o 
 -15   2   3       12.97       16.36      5.69 o 
 -14   2   3      281.79      287.85      7.18 o 
 -13   2   3       11.86       12.65      4.41 o 
 -12   2   3        0.84        7.77      4.41 o 
 -11   2   3       15.79       20.89      4.42 o 
 -10   2   3      225.01      228.10      4.47 o 
  -9   2   3       35.30       29.99      3.77 o 
  -8   2   3      138.42      138.30      3.77 o 
  -7   2   3       35.85       31.31      3.33 o 
  -6   2   3      131.57      138.78      3.96 o 
  -5   2   3        0.83        3.62      1.68 o 
  -4   2   3      341.85      353.90      4.23 o 
  -3   2   3      238.27      230.66      3.59 o 
  -2   2   3        0.00        2.14      2.29 o 
  -1   2   3      145.66      139.33      3.23 o 
   0   2   3      861.25      867.56      6.03 o 
   1   2   3     1287.94     1312.40     13.80 o 
   2   2   3      696.30      697.14      5.67 o 
   3   2   3     3409.53     3612.51     19.29 o 
   4   2   3      201.15      179.90      3.34 o 
   5   2   3       22.21       25.75      2.43 o 
   6   2   3       42.27       47.69      2.63 o 
   7   2   3        0.16        4.00      2.74 o 
   8   2   3     1410.40     1422.64     16.91 o 
   9   2   3        8.43       11.20      3.17 o 
  10   2   3      643.26      637.96      7.74 o 
  11   2   3        2.41        7.64      5.28 o 
  12   2   3       32.98       27.16      7.09 o 
  13   2   3        6.00       10.92      7.51 o 
 -13   3   3      156.57      179.34     15.75 o 
 -12   3   3      194.13      194.85     23.16 o 
 -11   3   3       79.31       80.66      6.77 o 
 -10   3   3       18.15       22.17      5.60 o 
  -9   3   3      368.86      375.85      6.31 o 
  -8   3   3       10.95       12.57      4.41 o 
  -7   3   3      172.07      165.19      4.65 o 
  -6   3   3      299.07      314.84      6.71 o 
  -5   3   3      121.12      114.18      3.75 o 
  -4   3   3        0.05        3.15      2.57 o 
  -3   3   3      209.98      216.92      4.29 o 
  -2   3   3      125.72      122.55      3.56 o 
  -1   3   3       26.20       19.65      2.46 o 
   0   3   3       27.10       29.53      3.46 o 
   1   3   3      124.90      125.73      3.97 o 
   2   3   3       85.85       85.88      4.42 o 
   3   3   3       19.71       22.01      3.16 o 
   4   3   3       52.79       56.51      3.15 o 
   5   3   3      587.92      594.20      8.79 o 
   6   3   3        8.58        6.34      3.35 o 
   7   3   3      208.55      196.75      5.24 o 
   8   3   3       41.93       32.58      5.53 o 
   9   3   3        2.57        6.35      4.86 o 
  10   3   3        1.75        9.28      5.55 o 
  11   3   3       92.84      107.50     10.30 o 
 -10   4   3       13.69       12.85      5.90 o 
  -9   4   3      182.32      178.32      8.47 o 
  -8   4   3       72.34       66.69      8.06 o 
  -7   4   3      895.64      947.73     14.12 o 
  -6   4   3      340.15      361.53      8.87 o 
  -5   4   3        0.86        2.44      4.18 o 
  -4   4   3       51.84       50.14      5.15 o 
  -3   4   3        7.12       11.34      4.27 o 
  -2   4   3       18.40       19.41      3.94 o 
  -1   4   3       70.65       78.67      6.60 o 
   0   4   3      441.00      451.15      6.90 o 
   1   4   3       90.74       89.59      5.24 o 
   2   4   3       58.80       66.65      5.27 o 
   3   4   3        8.11        7.65      4.69 o 
   4   4   3        1.69        7.46      4.74 o 
   5   4   3       11.30       10.42      6.68 o 
   6   4   3        2.31       13.13      7.09 o 
   7   4   3       13.26       22.95      6.44 o 
   8   4   3       80.47       70.62      6.52 o 
   9   4   3        1.27       10.40      5.75 o 
  -5   5   3       12.07       18.08      7.40 o 
  -4   5   3        0.78        1.64      5.14 o 
  -3   5   3       45.95       41.19      6.47 o 
  -2   5   3       10.93       14.52      5.41 o 
  -1   5   3        3.59        0.16      8.04 o 
   0   5   3       16.07       31.18     11.33 o 
   1   5   3      109.23      104.76     10.00 o 
   2   5   3        0.07        8.27      6.27 o 
   3   5   3       49.61       44.12      7.87 o 
 -16   0   4       14.05       22.26     10.31 o 
 -15   0   4      385.42      342.87     16.60 o 
 -14   0   4        0.34        0.72      8.49 o 
 -13   0   4       29.47       21.51      6.19 o 
 -12   0   4       64.91       42.54      5.95 o 
 -11   0   4      417.89      426.13     18.25 o 
 -10   0   4       97.29       78.13      6.13 o 
  -9   0   4       40.12       39.61      5.17 o 
  -8   0   4      109.56      115.33      4.64 o 
  -7   0   4        6.57       11.36      9.08 o 
  -6   0   4     1511.17     1581.79     55.85 o 
  -5   0   4      261.37      305.13      8.05 o 
  -4   0   4     1609.92     1416.22     18.14 o 
  -3   0   4       45.25       65.50      4.52 o 
  -2   0   4     1528.27     1411.06     19.57 o 
  -1   0   4     4334.53     4293.23     20.43 o 
   0   0   4       37.72       36.65      3.24 o 
   1   0   4       39.05       36.26      3.64 o 
   2   0   4      687.40      678.83      6.44 o 
   3   0   4     1046.34      976.18      8.95 o 
   4   0   4      469.72      439.94     13.76 o 
   5   0   4     1351.15     1340.43     30.53 o 
   6   0   4       14.18       15.82      3.34 o 
   7   0   4      427.47      416.33     10.48 o 
   8   0   4      110.08      108.79      4.33 o 
   9   0   4      106.40       98.82      6.70 o 
  10   0   4      118.72      110.55      7.66 o 
  11   0   4      415.12      452.53     10.19 o 
  12   0   4        7.72        8.98      6.19 o 
  13   0   4        7.20        7.85     10.11 o 
  14   0   4       61.49       57.54     13.78 o 
 -16   1   4       20.19       33.86      5.71 o 
 -15   1   4       39.92       50.97      5.08 o 
 -14   1   4       45.01       40.31      5.40 o 
 -13   1   4      452.65      414.74      6.63 o 
 -12   1   4        7.48        9.78      4.53 o 
 -11   1   4        1.39        8.17      3.20 o 
 -10   1   4      390.57      386.34      5.48 o 
  -9   1   4        1.13        2.87      2.47 o 
  -8   1   4      312.85      339.48      5.65 o 
  -7   1   4       38.21       34.31      3.43 o 
  -6   1   4      724.44      808.65      6.71 o 
  -5   1   4     1045.77     1051.18      8.39 o 
  -4   1   4       58.69       44.60      2.08 o 
  -3   1   4      252.46      242.06      2.57 o 
  -2   1   4      830.93      838.03      5.33 o 
  -1   1   4     1222.97     1226.19     12.02 o 
   0   1   4     1560.31     1496.54     14.93 o 
   1   1   4     8482.16     9003.45     60.96 o 
   2   1   4     1245.07     1187.48      9.13 o 
   3   1   4       28.88       30.83      2.24 o 
   4   1   4     1426.54     1513.17     13.97 o 
   5   1   4      732.89      755.62      7.66 o 
   6   1   4      155.67      170.05      4.14 o 
   7   1   4      346.17      324.38      4.37 o 
   8   1   4      423.27      428.65      7.84 o 
   9   1   4      178.14      166.56      7.91 o 
  10   1   4      698.06      712.67      9.61 o 
  11   1   4      484.83      504.83     12.40 o 
  12   1   4       77.88       68.31      8.01 o 
  13   1   4       29.38       33.06      7.74 o 
  14   1   4        2.48        8.44      5.78 o 
 -15   2   4      168.49      181.33      7.42 o 
 -14   2   4       49.78       51.54      5.47 o 
 -13   2   4      240.53      246.11      6.74 o 
 -12   2   4      851.85      891.38     12.47 o 
 -11   2   4      111.76      109.49      6.83 o 
 -10   2   4       37.17       41.59      4.70 o 
  -9   2   4        7.12       11.04      3.49 o 
  -8   2   4       53.38       58.54      3.52 o 
  -7   2   4       50.17       56.85      3.32 o 
  -6   2   4      331.53      346.10      6.01 o 
  -5   2   4     2612.80     2719.40     21.20 o 
  -4   2   4      328.28      341.91      4.63 o 
  -3   2   4        3.18        4.91      2.55 o 
  -2   2   4        5.03       10.35      3.30 o 
  -1   2   4      196.80      175.29      3.46 o 
   0   2   4     1302.76     1346.39     11.26 o 
   1   2   4      409.93      382.69      4.65 o 
   2   2   4        0.05        6.18      2.24 o 
   3   2   4     3522.77     3573.02     22.48 o 
   4   2   4       82.45       84.28      3.04 o 
   5   2   4       99.03       94.61      2.61 o 
   6   2   4      597.77      586.37      5.20 o 
   7   2   4      684.97      671.03      6.00 o 
   8   2   4        4.85       11.38      3.41 o 
   9   2   4       71.22       71.95      4.41 o 
  10   2   4      294.82      284.21      7.51 o 
  11   2   4        0.15        2.66      5.55 o 
  12   2   4      108.77      106.40      8.29 o 
  13   2   4        0.36        8.90      7.68 o 
 -13   3   4      131.25      139.03     10.86 o 
 -12   3   4       20.50       20.90      6.60 o 
 -11   3   4       15.37       16.03      4.91 o 
 -10   3   4        3.70       -0.02      5.01 o 
  -9   3   4       37.36       32.83      4.46 o 
  -8   3   4        7.75        9.32      3.75 o 
  -7   3   4       48.88       49.42      4.58 o 
  -6   3   4       48.55       50.03      3.57 o 
  -5   3   4       75.80       78.63      3.84 o 
  -4   3   4        0.25        4.45      2.44 o 
  -3   3   4        1.08        3.81      2.63 o 
  -2   3   4       15.86       13.22      2.90 o 
  -1   3   4      282.44      288.44      6.88 o 
   0   3   4       38.98       35.83      2.96 o 
   1   3   4       65.47       66.67      3.57 o 
   2   3   4       19.38       19.02      2.78 o 
   3   3   4       55.98       47.17      2.49 o 
   4   3   4       25.72       22.44      2.29 o 
   5   3   4        0.00        8.07      2.39 o 
   6   3   4       18.26       20.93      3.32 o 
   7   3   4       62.21       50.40      4.02 o 
   8   3   4       27.25       21.68      4.49 o 
   9   3   4        2.75        5.16      4.79 o 
  10   3   4        7.48       12.02      5.71 o 
  11   3   4        8.07       16.02      9.47 o 
 -11   4   4       10.53        7.28      7.75 o 
 -10   4   4        0.45        1.64      5.68 o 
  -9   4   4        0.15        7.10      6.06 o 
  -8   4   4      375.40      403.38      9.33 o 
  -7   4   4      120.40      116.32      8.83 o 
  -6   4   4      296.11      328.42     26.90 o 
  -5   4   4       18.58       13.34      4.46 o 
  -4   4   4       74.97       66.21      5.25 o 
  -3   4   4       20.44       20.33      4.50 o 
  -2   4   4      260.31      263.79      6.55 o 
  -1   4   4       17.98       10.82      5.39 o 
   0   4   4       11.68       12.08      4.58 o 
   1   4   4       31.80       26.18      4.09 o 
   2   4   4       26.83       24.41      5.71 o 
   3   4   4       14.61       16.12      4.96 o 
   4   4   4       48.39       56.99      6.11 o 
   5   4   4        1.56        8.21      6.84 o 
   6   4   4        0.63        2.11      7.09 o 
   7   4   4       36.04       38.90      5.76 o 
   8   4   4        7.57       13.17      5.75 o 
  -5   5   4      928.68     1066.87     12.80 o 
  -4   5   4       79.49       77.21      7.68 o 
  -3   5   4      403.50      477.04     10.33 o 
  -2   5   4       26.73       36.28      6.75 o 
  -1   5   4       25.70       27.32      7.12 o 
   0   5   4      137.14      126.39     12.05 o 
   1   5   4       39.67       32.75      8.92 o 
   2   5   4      174.40      176.97     13.22 o 
 -16   1   5       20.28       19.46      6.67 o 
 -15   1   5      281.50      268.96     11.05 o 
 -14   1   5       35.20       29.89      5.16 o 
 -13   1   5        5.70        6.55      4.03 o 
 -12   1   5       55.76       48.03      4.60 o 
 -11   1   5       35.33       37.86      4.18 o 
 -10   1   5      515.84      552.41     11.38 o 
  -9   1   5      331.44      335.70      5.04 o 
  -8   1   5       65.04       74.87      6.78 o 
  -7   1   5      971.95     1029.14     12.67 o 
  -6   1   5     1432.74     1451.02     17.65 o 
  -5   1   5        4.83       11.65      3.05 o 
  -4   1   5      126.85      134.30      2.36 o 
  -3   1   5     1299.77     1277.01      6.73 o 
  -2   1   5      446.09      401.96      3.42 o 
  -1   1   5      544.22      538.08      5.64 o 
   0   1   5       53.99       48.66      1.71 o 
   1   1   5      516.17      530.07      4.01 o 
   2   1   5     1112.40     1116.41      5.98 o 
   3   1   5      440.63      452.34      3.91 o 
   4   1   5      546.95      601.64      8.00 o 
   5   1   5       62.91       60.36      3.84 o 
   6   1   5      227.43      225.39      3.98 o 
   7   1   5        0.26        3.86      2.31 o 
   8   1   5       81.66       79.59      5.76 o 
   9   1   5      907.04      964.30     13.41 o 
  10   1   5       42.76       45.55      6.24 o 
  11   1   5      428.48      454.21     13.55 o 
  12   1   5      150.92      154.40     12.05 o 
  13   1   5        0.10       12.84      7.32 o 
 -15   2   5      106.37      109.29      6.35 o 
 -14   2   5        0.42       11.55      5.04 o 
 -13   2   5        7.54       11.55      4.69 o 
 -12   2   5     1605.97     1728.96     13.46 o 
 -11   2   5        3.39        7.67      4.21 o 
 -10   2   5       32.36       29.69      5.64 o 
  -9   2   5      211.92      200.77      4.98 o 
  -8   2   5       60.60       56.70      5.89 o 
  -7   2   5      453.06      490.93      5.58 o 
  -6   2   5       74.74       78.43      3.07 o 
  -5   2   5       85.24       88.46      3.41 o 
  -4   2   5      505.75      488.98      7.39 o 
  -3   2   5      227.51      228.74      4.51 o 
  -2   2   5       16.19       17.82      2.63 o 
  -1   2   5      530.87      516.94      5.26 o 
   0   2   5      417.29      469.10      4.52 o 
   1   2   5     4603.14     4724.16     28.22 o 
   2   2   5     2176.91     2218.58     18.64 o 
   3   2   5     1034.85      991.36     10.57 o 
   4   2   5       56.25       60.11      2.71 o 
   5   2   5        1.49        4.02      2.37 o 
   6   2   5      154.06      149.99      4.23 o 
   7   2   5      140.88      132.19      4.46 o 
   8   2   5      507.54      505.98      7.72 o 
   9   2   5       19.76       19.25      3.98 o 
  10   2   5        5.90        8.37      4.39 o 
  11   2   5        4.05        7.34      4.82 o 
  12   2   5        0.04        8.67      5.95 o 
 -14   3   5       74.03       93.64      8.57 o 
 -13   3   5        5.08       11.18      6.58 o 
 -12   3   5       84.28       84.55      7.58 o 
 -11   3   5        0.05        5.49      4.70 o 
 -10   3   5       13.67       16.09      4.55 o 
  -9   3   5      346.80      349.95      7.33 o 
  -8   3   5       65.94       65.26      4.43 o 
  -7   3   5        8.97        7.69      3.32 o 
  -6   3   5      251.96      242.54      4.63 o 
  -5   3   5       21.62       21.67      3.42 o 
  -4   3   5      116.77      117.00      3.98 o 
  -3   3   5       22.69       22.02      3.28 o 
  -2   3   5       10.71       10.02      2.78 o 
  -1   3   5       88.02       97.66      4.02 o 
   0   3   5       18.23       25.38      3.23 o 
   1   3   5      144.37      147.70      4.12 o 
   2   3   5       71.29       75.81      3.09 o 
   3   3   5       61.30       59.22      2.70 o 
   4   3   5      369.73      385.31      4.08 o 
   5   3   5      142.93      132.54      3.89 o 
   6   3   5       10.64       16.23      3.56 o 
   7   3   5       38.13       32.20      4.06 o 
   8   3   5       69.65       73.61      5.77 o 
   9   3   5       50.52       46.87      4.60 o 
  10   3   5       97.59       93.21      8.15 o 
  11   3   5      107.97      101.92      9.24 o 
 -11   4   5        7.11       10.58      7.43 o 
 -10   4   5       27.04       35.96      7.95 o 
  -9   4   5        0.06        3.64      7.30 o 
  -8   4   5      235.93      260.92      8.81 o 
  -7   4   5        2.83        8.05      5.91 o 
  -6   4   5       17.20       20.53      5.23 o 
  -5   4   5       27.33       23.27      4.99 o 
  -4   4   5        6.46        5.71      4.01 o 
  -3   4   5      240.32      242.69      7.79 o 
  -2   4   5       64.52       72.90      6.55 o 
  -1   4   5       27.82       27.08      5.74 o 
   0   4   5      194.61      196.22      7.25 o 
   1   4   5        7.60        9.64      5.01 o 
   2   4   5      172.08      168.71      6.48 o 
   3   4   5       18.57       18.94      4.21 o 
   4   4   5      171.99      145.79      6.12 o 
   5   4   5       29.47       21.06      4.53 o 
   6   4   5       14.78       14.41      4.93 o 
   7   4   5        2.08        5.55      5.31 o 
   8   4   5       10.50       19.49      9.42 o 
  -4   5   5       21.43       23.84      6.08 o 
  -3   5   5      163.48      157.96      9.30 o 
  -2   5   5        9.79       12.58      5.30 o 
  -1   5   5       65.26       52.11      6.13 o 
   0   5   5        0.00        2.37      7.37 o 
   1   5   5      161.16      139.98     11.84 o 
 -17   0   6       57.55       48.73     16.49 o 
 -16   0   6      204.42      211.82     16.48 o 
 -15   0   6      116.85      111.69     13.42 o 
 -14   0   6      126.05      125.69     13.55 o 
 -13   0   6      418.67      405.68     13.51 o 
 -12   0   6        1.09        9.74      8.66 o 
 -11   0   6      135.13      134.57      5.99 o 
 -10   0   6      300.36      333.92     14.15 o 
  -9   0   6        4.26       11.21      4.83 o 
  -8   0   6        4.97        4.50      3.42 o 
  -7   0   6       82.02       76.46      4.97 o 
  -6   0   6     1176.50     1232.84     21.76 o 
  -5   0   6        3.05        6.15      3.11 o 
  -4   0   6     4586.13     4666.98    102.50 o 
  -3   0   6       59.88       48.35      3.06 o 
  -2   0   6       16.97       18.06      2.18 o 
  -1   0   6      549.55      546.11      3.80 o 
   0   0   6     1283.25     1208.22     13.67 o 
   1   0   6      670.04      639.06      6.73 o 
   2   0   6      532.96      519.56     24.17 o 
   3   0   6        5.28        6.31      3.82 o 
   4   0   6     2122.53     2133.05     36.14 o 
   5   0   6      437.52      458.91     11.59 o 
   6   0   6      672.61      718.12     34.37 o 
   7   0   6      203.06      227.56      7.16 o 
   8   0   6     1041.07     1103.35     12.20 o 
   9   0   6      330.76      342.07     27.77 o 
  10   0   6      421.84      451.42     10.08 o 
  11   0   6     2778.80     3115.49     94.99 o 
  12   0   6       62.11       67.31      9.46 o 
  13   0   6       80.51       78.06     10.75 o 
 -16   1   6       87.34       65.98      8.25 o 
 -15   1   6       43.27       36.68      5.72 o 
 -14   1   6      290.27      264.14     12.78 o 
 -13   1   6      599.48      598.94      6.61 o 
 -12   1   6      366.80      351.59     10.96 o 
 -11   1   6      489.73      491.00      5.69 o 
 -10   1   6       44.00       46.99      4.53 o 
  -9   1   6       54.39       41.93      4.14 o 
  -8   1   6        1.29        2.08      3.73 o 
  -7   1   6       89.24       95.92      2.77 o 
  -6   1   6      260.45      277.15      3.91 o 
  -5   1   6     1375.61     1432.15      6.80 o 
  -4   1   6      668.94      674.64      5.69 o 
  -3   1   6      121.81      155.89      4.34 o 
  -2   1   6       94.13       81.11      3.00 o 
  -1   1   6       25.45       26.57      2.30 o 
   0   1   6     1969.04     1838.33     27.55 o 
   1   1   6       39.59       43.08      1.86 o 
   2   1   6     1792.80     1907.41      9.41 o 
   3   1   6       11.41        7.54      2.22 o 
   4   1   6      139.31      148.95      3.35 o 
   5   1   6      240.96      220.07      3.23 o 
   6   1   6      315.75      306.94     13.25 o 
   7   1   6       23.89       32.32      3.74 o 
   8   1   6       18.18       19.31      3.47 o 
   9   1   6      676.58      693.47     10.28 o 
  10   1   6       34.71       35.62      6.30 o 
  11   1   6        1.13       10.57      5.69 o 
  12   1   6       10.08       19.92      6.70 o 
  13   1   6        0.37       12.64      8.82 o 
 -15   2   6       17.57       18.35      5.86 o 
 -14   2   6      274.69      275.63      7.48 o 
 -13   2   6      257.35      262.55      8.83 o 
 -12   2   6      113.61      134.03      6.14 o 
 -11   2   6      201.51      188.54      8.03 o 
 -10   2   6        1.93        7.54      3.79 o 
  -9   2   6      173.84      182.27      4.59 o 
  -8   2   6      123.87      119.49      4.37 o 
  -7   2   6      492.46      528.32      4.92 o 
  -6   2   6      447.29      450.38      3.92 o 
  -5   2   6     2910.37     3094.83     29.84 o 
  -4   2   6      212.33      208.54      7.37 o 
  -3   2   6        8.33       14.00      3.39 o 
  -2   2   6       20.65       21.24      2.19 o 
  -1   2   6       72.14       89.86      3.12 o 
   0   2   6      316.82      291.97      4.78 o 
   1   2   6     2035.61     2051.18     23.57 o 
   2   2   6     2417.89     2442.44     17.99 o 
   3   2   6      293.64      305.79      3.59 o 
   4   2   6       13.51       18.92      2.52 o 
   5   2   6      331.24      346.76      7.60 o 
   6   2   6       28.31       36.21      3.41 o 
   7   2   6       47.84       42.50      5.13 o 
   8   2   6        5.92        6.57      3.82 o 
   9   2   6       84.02       69.49      5.61 o 
  10   2   6        4.83       11.30      4.93 o 
  11   2   6        3.47        6.46      5.08 o 
  12   2   6       98.68      116.65      7.67 o 
 -14   3   6        1.30       -0.40      6.28 o 
 -13   3   6      150.78      170.70      8.09 o 
 -12   3   6       58.50       65.12      6.98 o 
 -11   3   6       24.69       32.37      5.85 o 
 -10   3   6        7.24        5.97      5.01 o 
  -9   3   6      190.07      189.02      8.43 o 
  -8   3   6        2.41        1.51      4.86 o 
  -7   3   6        1.25        7.98      4.33 o 
  -6   3   6        2.33        7.86      3.24 o 
  -5   3   6       21.88       24.79      3.75 o 
  -4   3   6        2.69        6.38      2.81 o 
  -3   3   6        6.44        6.28      2.97 o 
  -2   3   6       41.82       44.59      4.09 o 
  -1   3   6      199.68      218.12      6.30 o 
   0   3   6       97.21      100.95      3.80 o 
   1   3   6       21.35       24.38      3.23 o 
   2   3   6       77.15       76.83      3.02 o 
   3   3   6      146.84      143.35      3.20 o 
   4   3   6      715.61      683.72      6.76 o 
   5   3   6       48.88       53.38      3.28 o 
   6   3   6        6.47       10.78      3.28 o 
   7   3   6       41.30       42.31      4.23 o 
   8   3   6       20.29       13.92      4.30 o 
   9   3   6       67.26       65.00      6.64 o 
  10   3   6       51.01       39.66      7.57 o 
 -11   4   6       23.86       23.43     10.03 o 
 -10   4   6        0.13        0.07      5.57 o 
  -9   4   6       66.56       68.81      7.27 o 
  -8   4   6       65.38       69.02      6.98 o 
  -7   4   6        0.66        8.94      5.21 o 
  -6   4   6       35.56       34.74      6.90 o 
  -5   4   6      149.90      160.65      6.42 o 
  -4   4   6      209.57      208.91      7.71 o 
  -3   4   6      122.58      131.12     11.43 o 
  -2   4   6      436.67      471.21      7.93 o 
  -1   4   6      134.08      132.64      6.21 o 
   0   4   6       26.53       31.73      5.11 o 
   1   4   6        0.06        4.37      4.26 o 
   2   4   6       91.24       92.11      5.95 o 
   3   4   6       27.23       18.23      4.48 o 
   4   4   6      153.34      142.08      6.92 o 
   5   4   6       14.62       18.79      4.66 o 
   6   4   6       11.31       10.21      5.43 o 
   7   4   6        1.84       13.78      6.19 o 
  -3   5   6       25.53       20.30      7.42 o 
  -2   5   6        0.05        0.24      5.65 o 
  -1   5   6       45.45       42.32      6.55 o 
 -16   1   7        2.92        5.34      6.73 o 
 -15   1   7        0.26        4.76      6.88 o 
 -14   1   7       50.50       54.39      5.41 o 
 -13   1   7        0.57        4.55      3.69 o 
 -12   1   7      228.55      222.47      6.65 o 
 -11   1   7     1006.49     1011.68     19.61 o 
 -10   1   7      601.68      602.18     13.00 o 
  -9   1   7        0.00        3.71      3.20 o 
  -8   1   7      137.20      158.77      4.09 o 
  -7   1   7      165.00      172.19      6.29 o 
  -6   1   7      121.27      124.70      4.71 o 
  -5   1   7      188.61      214.07      3.53 o 
  -4   1   7      899.84      945.27      5.56 o 
  -3   1   7      652.97      648.33      4.05 o 
  -2   1   7       35.19       29.31      2.00 o 
  -1   1   7      368.29      351.58      4.68 o 
   0   1   7       42.07       39.88      2.14 o 
   1   1   7      324.41      348.56      4.19 o 
   2   1   7      315.08      356.56      5.87 o 
   3   1   7      316.48      319.94      3.96 o 
   4   1   7       41.10       41.77      3.06 o 
   5   1   7      207.63      219.33      4.18 o 
   6   1   7       84.17       89.62      5.15 o 
   7   1   7       59.14       56.63      4.96 o 
   8   1   7      417.72      413.95     12.39 o 
   9   1   7      162.02      157.82      6.64 o 
  10   1   7       18.77       12.18      6.06 o 
  11   1   7        8.74       14.00      6.71 o 
  12   1   7       29.29       16.27      5.90 o 
 -15   2   7       21.13       29.88      5.76 o 
 -14   2   7      277.28      257.40      8.17 o 
 -13   2   7       41.09       42.44      6.28 o 
 -12   2   7     1043.90     1041.74     25.89 o 
 -11   2   7        8.65       12.29      4.54 o 
 -10   2   7       18.08       22.78      4.00 o 
  -9   2   7       43.40       38.02      3.71 o 
  -8   2   7        0.34        5.16      3.38 o 
  -7   2   7      103.83      109.23      3.07 o 
  -6   2   7      198.13      190.67      6.52 o 
  -5   2   7       67.02       74.19      2.99 o 
  -4   2   7        2.69        3.32      2.21 o 
  -3   2   7      200.10      200.07      4.46 o 
  -2   2   7        1.25        4.58      2.03 o 
  -1   2   7      104.32      101.60      3.88 o 
   0   2   7      982.65     1006.65     11.45 o 
   1   2   7      568.12      609.21      6.01 o 
   2   2   7        0.56        5.71      1.97 o 
   3   2   7      155.78      169.55      3.28 o 
   4   2   7        0.00        4.30      2.80 o 
   5   2   7       81.62       81.14      4.18 o 
   6   2   7        9.39       15.59      4.03 o 
   7   2   7       16.76       16.96      4.79 o 
   8   2   7       29.58       29.84      4.63 o 
   9   2   7       18.87       13.93      4.56 o 
  10   2   7       43.09       43.28      8.51 o 
  11   2   7        1.66       10.53      5.90 o 
 -13   3   7       11.92       10.53      5.76 o 
 -12   3   7       38.36       34.06      7.70 o 
 -11   3   7       21.20       25.52      4.87 o 
 -10   3   7       29.55       19.54      5.14 o 
  -9   3   7       15.22       18.16      4.23 o 
  -8   3   7       56.53       56.56      4.79 o 
  -7   3   7       84.97       82.93      7.95 o 
  -6   3   7       34.04       31.80      4.18 o 
  -5   3   7       32.13       40.61      4.17 o 
  -4   3   7       26.80       30.91      3.61 o 
  -3   3   7      101.90      102.95      3.91 o 
  -2   3   7      205.03      197.58      4.81 o 
  -1   3   7       69.05       66.17      4.23 o 
   0   3   7        0.53        4.63      3.31 o 
   1   3   7      583.03      584.10      5.40 o 
   2   3   7      863.00      879.96     11.61 o 
   3   3   7      170.81      166.84      3.39 o 
   4   3   7      620.76      629.33      7.72 o 
   5   3   7      242.78      212.50      5.28 o 
   6   3   7       91.99       82.12      5.12 o 
   7   3   7       10.46       14.89      4.35 o 
   8   3   7       71.84       69.75      5.44 o 
   9   3   7      130.01      141.51      6.73 o 
 -10   4   7       21.13       21.46      7.25 o 
  -9   4   7       68.89       72.20      8.19 o 
  -8   4   7      179.73      190.36      9.02 o 
  -7   4   7      188.52      206.97      8.93 o 
  -6   4   7       55.54       62.33      7.86 o 
  -5   4   7      272.48      296.84      8.42 o 
  -4   4   7      957.14     1079.77     16.77 o 
  -3   4   7        1.18        3.35      4.10 o 
  -2   4   7      202.31      203.63      7.15 o 
  -1   4   7        8.24        7.59      4.87 o 
   0   4   7      197.49      199.98      7.06 o 
   1   4   7       13.06       18.14      4.99 o 
   2   4   7        9.42       11.65      5.04 o 
   3   4   7        1.86        2.76      4.29 o 
   4   4   7       15.79       13.14      4.72 o 
   5   4   7      152.23      138.32      6.31 o 
   6   4   7        0.13       -0.18      5.11 o 
 -17   0   8        6.82       12.09      8.03 o 
 -16   0   8        0.00        6.50      9.13 o 
 -15   0   8      469.57      502.59     17.71 o 
 -14   0   8        0.03        4.45      7.63 o 
 -13   0   8        1.99        5.93      6.20 o 
 -12   0   8     1714.61     1645.99     52.75 o 
 -11   0   8        0.73        3.23      5.48 o 
 -10   0   8        0.11        8.01      5.52 o 
  -9   0   8     1114.88     1094.94     11.67 o 
  -8   0   8     1230.31     1216.07     23.05 o 
  -7   0   8      791.44      827.91      8.86 o 
  -6   0   8       97.07      103.42      7.88 o 
  -5   0   8     2200.73     2395.56     36.09 o 
  -4   0   8      207.63      203.73      4.61 o 
  -3   0   8      114.41      122.69      3.04 o 
  -2   0   8     2488.27     2634.39     18.67 o 
  -1   0   8        1.69        0.17      2.68 o 
   0   0   8      429.40      410.99      8.48 o 
   1   0   8     1127.85     1079.80      9.65 o 
   2   0   8      820.37      895.23     19.89 o 
   3   0   8     3082.68     3139.76     67.44 o 
   4   0   8     1290.58     1389.35     27.76 o 
   5   0   8      283.10      330.85      9.45 o 
   6   0   8       47.10       42.47      5.89 o 
   7   0   8        0.69       13.55      5.20 o 
   8   0   8        0.04        1.23      4.70 o 
   9   0   8      163.86      168.10     13.04 o 
  10   0   8     1690.24     1870.33     18.94 o 
  11   0   8      719.91      802.54     13.53 o 
  12   0   8      194.08      192.11     13.19 o 
 -16   1   8        3.29        5.26      7.12 o 
 -15   1   8      118.04      112.67      8.80 o 
 -14   1   8       66.13       58.73      7.13 o 
 -13   1   8      251.56      257.39      7.04 o 
 -12   1   8      614.43      612.39     13.57 o 
 -11   1   8     1443.29     1415.26     14.36 o 
 -10   1   8        0.03       10.29      3.78 o 
  -9   1   8       30.25       41.22      3.30 o 
  -8   1   8       66.05       76.75      4.64 o 
  -7   1   8        2.30        6.83      2.95 o 
  -6   1   8      107.57      116.41      3.55 o 
  -5   1   8     1531.68     1611.46     12.08 o 
  -4   1   8      936.90      996.80     14.04 o 
  -3   1   8      142.23      122.58      3.42 o 
  -2   1   8       17.45       20.26      2.19 o 
  -1   1   8        2.76        4.95      1.79 o 
   0   1   8       74.20       74.88      2.42 o 
   1   1   8      347.25      386.38      4.56 o 
   2   1   8       21.11       24.06      3.04 o 
   3   1   8        5.80       10.22      3.05 o 
   4   1   8      258.85      275.67      4.92 o 
   5   1   8       74.96       68.89      3.79 o 
   6   1   8      262.21      277.69      4.76 o 
   7   1   8       12.69       14.19      3.50 o 
   8   1   8       21.57       20.83      3.82 o 
   9   1   8       67.97       65.73      5.53 o 
  10   1   8        7.74       13.02      7.78 o 
  11   1   8      469.65      492.51     10.75 o 
 -15   2   8        9.41       13.17      5.07 o 
 -14   2   8       15.69       11.96      5.51 o 
 -13   2   8        2.51       -0.34      5.40 o 
 -12   2   8       16.45       13.58      7.06 o 
 -11   2   8       35.26       22.40      4.66 o 
 -10   2   8      280.51      298.88     10.36 o 
  -9   2   8       69.48       78.58      4.70 o 
  -8   2   8       27.46       30.97      4.09 o 
  -7   2   8       57.14       62.15      3.19 o 
  -6   2   8      157.89      172.83      3.62 o 
  -5   2   8      261.08      271.04      5.52 o 
  -4   2   8        0.98        8.31      2.98 o 
  -3   2   8        2.93        9.09      2.60 o 
  -2   2   8       70.55       67.62      2.61 o 
  -1   2   8      237.41      229.45      3.54 o 
   0   2   8      147.73      144.93      3.59 o 
   1   2   8       70.42       59.22      2.45 o 
   2   2   8        5.51       13.26      2.64 o 
   3   2   8        9.57        9.62      2.75 o 
   4   2   8        0.41        2.60      3.88 o 
   5   2   8        0.71        4.28      3.24 o 
   6   2   8      238.60      225.54      9.53 o 
   7   2   8        4.44        3.97      5.20 o 
   8   2   8        8.60        8.16      5.21 o 
   9   2   8        0.42        3.12      5.81 o 
  10   2   8       57.34       64.56      8.32 o 
 -13   3   8       58.62       51.20      6.93 o 
 -12   3   8        0.36        2.38      5.66 o 
 -11   3   8        7.98        6.19      4.74 o 
 -10   3   8       84.28       83.40      4.94 o 
  -9   3   8        0.16        3.08      4.21 o 
  -8   3   8      214.12      199.32      5.49 o 
  -7   3   8      115.16      101.29      5.05 o 
  -6   3   8        0.13        5.72      3.23 o 
  -5   3   8      924.40      959.49     10.92 o 
  -4   3   8      621.50      656.06      9.29 o 
  -3   3   8      296.29      313.58      5.11 o 
  -2   3   8      757.46      769.41      7.84 o 
  -1   3   8       92.47       89.37      5.78 o 
   0   3   8       12.79       12.18      3.48 o 
   1   3   8      266.85      259.30      4.61 o 
   2   3   8     2451.49     2364.48     32.17 o 
   3   3   8      327.49      309.93      4.18 o 
   4   3   8      591.42      611.06      5.81 o 
   5   3   8      198.21      163.26      5.37 o 
   6   3   8       62.83       65.81      5.01 o 
   7   3   8       21.20       19.64      4.66 o 
   8   3   8        0.01        7.18      4.63 o 
   9   3   8       59.04       50.74      5.81 o 
 -10   4   8       82.43       77.66      8.99 o 
  -9   4   8      209.33      198.05      8.98 o 
  -8   4   8        7.10        8.49      6.36 o 
  -7   4   8        9.49       11.54      5.92 o 
  -6   4   8       64.04       65.54      7.67 o 
  -5   4   8       29.17       34.14      6.23 o 
  -4   4   8      731.83      764.53     12.04 o 
  -3   4   8        2.75        4.72      4.29 o 
  -2   4   8       38.72       31.75      5.91 o 
  -1   4   8        1.81        3.93      4.41 o 
   0   4   8        3.92        2.95      5.00 o 
   1   4   8       19.29       18.09      5.86 o 
   2   4   8       13.22       15.50      4.95 o 
   3   4   8       37.63       32.02      8.00 o 
   4   4   8       90.81       97.72      7.44 o 
   5   4   8       18.45       13.42      5.23 o 
 -16   1   9       17.17       10.67      5.95 o 
 -15   1   9        0.80        2.92      5.23 o 
 -14   1   9      167.25      165.84      7.23 o 
 -13   1   9      394.80      373.49      5.83 o 
 -12   1   9       52.38       50.63      4.25 o 
 -11   1   9      717.28      707.44      6.70 o 
 -10   1   9       54.64       50.03      3.62 o 
  -9   1   9      100.60       92.22      3.50 o 
  -8   1   9        0.92        6.33      3.09 o 
  -7   1   9       95.78      102.21      5.15 o 
  -6   1   9      436.04      433.04      5.63 o 
  -5   1   9      348.30      357.42      5.21 o 
  -4   1   9       56.20       53.75      2.44 o 
  -3   1   9      774.29      780.07      7.47 o 
  -2   1   9      176.13      180.79      4.35 o 
  -1   1   9       57.39       62.65      2.65 o 
   0   1   9       54.53       55.50      3.18 o 
   1   1   9       12.18        8.86      2.21 o 
   2   1   9      198.75      205.97      4.01 o 
   3   1   9       11.97       17.84      2.91 o 
   4   1   9        3.46        7.14      2.85 o 
   5   1   9      429.01      458.47      5.91 o 
   6   1   9      153.38      155.48      4.78 o 
   7   1   9        8.06        8.64      3.44 o 
   8   1   9       35.10       30.36      4.61 o 
   9   1   9      283.30      299.05     11.20 o 
  10   1   9        1.46        6.39      6.00 o 
  11   1   9       34.04       42.01      9.83 o 
 -15   2   9        2.36       -0.24      7.06 o 
 -14   2   9      344.54      356.91      7.33 o 
 -13   2   9        1.27       -3.39      6.73 o 
 -12   2   9      201.41      171.01      8.49 o 
 -11   2   9       16.84       16.17      5.37 o 
 -10   2   9        1.55        8.53      3.77 o 
  -9   2   9       41.12       53.90      4.54 o 
  -8   2   9       48.00       55.04      4.37 o 
  -7   2   9       43.90       39.90      3.05 o 
  -6   2   9       24.59       30.28      3.34 o 
  -5   2   9      118.39      114.85      4.15 o 
  -4   2   9      114.87      114.55      3.35 o 
  -3   2   9       57.17       51.70      2.93 o 
  -2   2   9       31.19       28.57      3.50 o 
  -1   2   9       69.97       70.20      2.81 o 
   0   2   9       30.96       27.43      2.97 o 
   1   2   9      136.08      123.09      3.51 o 
   2   2   9      128.79      125.76      4.48 o 
   3   2   9       58.51       56.94      3.97 o 
   4   2   9       35.49       26.96      3.83 o 
   5   2   9        8.37        4.01      3.76 o 
   6   2   9        7.92       11.89      4.02 o 
   7   2   9       74.52       62.88      5.64 o 
   8   2   9       55.06       50.01      5.80 o 
   9   2   9       25.09       17.74      5.93 o 
  10   2   9        1.31       -1.09      8.94 o 
 -13   3   9        1.78        5.57      6.03 o 
 -12   3   9      327.90      349.89     12.29 o 
 -11   3   9      273.94      254.63      7.37 o 
 -10   3   9        0.85        1.14      5.17 o 
  -9   3   9        6.00        6.81      4.34 o 
  -8   3   9      107.53      106.69      6.01 o 
  -7   3   9       21.66       20.22      4.67 o 
  -6   3   9        1.42       10.31      3.67 o 
  -5   3   9       25.24       24.77      3.73 o 
  -4   3   9      131.15      130.93      4.24 o 
  -3   3   9      814.36      853.82     10.78 o 
  -2   3   9      488.62      506.00     10.10 o 
  -1   3   9      311.81      307.00      6.16 o 
   0   3   9       62.27       48.30      3.78 o 
   1   3   9       27.15       24.66      4.31 o 
   2   3   9      435.39      447.60      5.50 o 
   3   3   9        7.69        8.73      2.93 o 
   4   3   9        1.24       10.87      3.20 o 
   5   3   9       18.30       10.74      3.95 o 
   6   3   9       29.56       33.35      4.36 o 
   7   3   9       21.64       23.09      4.93 o 
   8   3   9        4.64        7.67      4.98 o 
 -10   4   9        1.61       -0.62      6.48 o 
  -9   4   9        0.04        1.20      8.39 o 
  -8   4   9       13.98       13.59      6.30 o 
  -7   4   9        0.52        4.17      5.58 o 
  -6   4   9      100.35      104.34     10.97 o 
  -5   4   9       50.76       53.33      6.20 o 
  -4   4   9      164.39      186.78      8.05 o 
  -3   4   9        2.42        8.81      4.85 o 
  -2   4   9        5.41        9.55      4.84 o 
  -1   4   9       22.47       25.01      4.63 o 
   0   4   9        9.22        7.25      4.95 o 
   1   4   9      196.16      204.86      9.17 o 
   2   4   9       28.15       14.59      4.48 o 
   3   4   9       74.77       68.73      5.96 o 
   4   4   9      434.17      401.02      8.44 o 
 -16   0  10      149.33      164.99     11.15 o 
 -15   0  10       64.16       62.03     12.05 o 
 -14   0  10      399.25      359.99     16.74 o 
 -13   0  10      172.36      165.68     11.53 o 
 -12   0  10        2.30        2.80      5.28 o 
 -11   0  10     5066.69     5120.03     84.24 o 
 -10   0  10     2807.69     2732.08     57.54 o 
  -9   0  10     1529.24     1456.56     34.65 o 
  -8   0  10       30.27       35.36      3.88 o 
  -7   0  10      202.05      204.42      5.36 o 
  -6   0  10      219.73      261.99     21.22 o 
  -5   0  10       96.91      103.66      5.48 o 
  -4   0  10     5279.14     5747.73     67.97 o 
  -3   0  10      508.33      520.69      7.45 o 
  -2   0  10      384.97      379.94      4.36 o 
  -1   0  10       78.51       80.64      4.41 o 
   0   0  10     1281.68     1262.20     13.11 o 
   1   0  10       78.51       68.41      4.11 o 
   2   0  10      361.52      365.44      7.36 o 
   3   0  10      741.62      805.44     11.07 o 
   4   0  10       48.62       51.35      5.58 o 
   5   0  10      124.72      132.94      8.40 o 
   6   0  10       10.58       11.76      5.56 o 
   7   0  10      792.85      848.75     26.30 o 
   8   0  10       85.01       81.68      7.58 o 
   9   0  10       10.67        8.49      6.84 o 
  10   0  10        8.87        8.35      6.97 o 
 -16   1  10      106.75      112.09      7.71 o 
 -15   1  10      133.62      137.72      7.62 o 
 -14   1  10       17.04       17.47      4.66 o 
 -13   1  10       87.05       93.63      6.75 o 
 -12   1  10        0.24        3.72      3.57 o 
 -11   1  10        6.14        6.10      3.23 o 
 -10   1  10       65.69       61.20      3.26 o 
  -9   1  10       24.48       27.46      3.04 o 
  -8   1  10       88.08       95.38      4.92 o 
  -7   1  10       76.93       87.20      3.85 o 
  -6   1  10      573.73      561.11     12.36 o 
  -5   1  10      239.88      234.73      4.12 o 
  -4   1  10        1.93        5.42      2.89 o 
  -3   1  10       78.12       79.22      3.97 o 
  -2   1  10       89.52       79.98      2.43 o 
  -1   1  10       47.24       51.99      3.79 o 
   0   1  10      105.45       99.09      2.82 o 
   1   1  10      249.48      250.01      4.97 o 
   2   1  10       90.69       85.16      4.12 o 
   3   1  10      303.27      312.12      6.04 o 
   4   1  10        0.07        8.60      3.31 o 
   5   1  10      520.28      515.72      6.43 o 
   6   1  10       22.71       28.06      3.63 o 
   7   1  10       53.33       50.18      4.53 o 
   8   1  10       68.61       56.66      4.72 o 
   9   1  10       61.54       60.02      6.22 o 
  10   1  10       54.89       52.72      8.22 o 
 -15   2  10        0.01        3.49      6.18 o 
 -14   2  10       30.43       33.65      5.50 o 
 -13   2  10        0.36       -0.39      7.43 o 
 -12   2  10        0.88       -0.11      5.51 o 
 -11   2  10      156.59      156.02      7.81 o 
 -10   2  10        0.40        8.24      4.25 o 
  -9   2  10       22.50       26.98      4.47 o 
  -8   2  10       11.64       12.50      4.70 o 
  -7   2  10       10.80       19.23      3.21 o 
  -6   2  10       19.77       15.03      3.09 o 
  -5   2  10       28.85       28.13      2.68 o 
  -4   2  10      446.43      441.16      4.66 o 
  -3   2  10        2.32        7.16      2.64 o 
  -2   2  10       68.79       69.90      2.96 o 
  -1   2  10      658.53      692.96      5.94 o 
   0   2  10        6.20       11.84      2.49 o 
   1   2  10        1.08        8.01      2.49 o 
   2   2  10      197.11      187.50      3.83 o 
   3   2  10      150.95      126.11      5.16 o 
   4   2  10       21.80       21.41      4.23 o 
   5   2  10      286.06      274.75      7.10 o 
   6   2  10      129.09      110.22      8.38 o 
   7   2  10       11.00        5.31      5.02 o 
   8   2  10        0.73        2.42      6.00 o 
   9   2  10       10.51        7.66      7.45 o 
 -13   3  10       29.78       36.74      7.47 o 
 -12   3  10       13.15       18.48      7.72 o 
 -11   3  10       70.72       71.82      5.79 o 
 -10   3  10      244.37      227.59      7.84 o 
  -9   3  10       92.69       84.79      5.49 o 
  -8   3  10      104.64       90.71      5.93 o 
  -7   3  10      140.91      137.71      6.35 o 
  -6   3  10      328.00      318.92      5.39 o 
  -5   3  10        7.54        9.36      3.02 o 
  -4   3  10      563.36      600.52      6.04 o 
  -3   3  10      890.61      893.47     15.77 o 
  -2   3  10      363.94      360.40      6.65 o 
  -1   3  10       31.51       26.06      4.70 o 
   0   3  10        6.77       10.28      3.63 o 
   1   3  10      155.13      152.24      5.21 o 
   2   3  10       91.97       94.78      5.78 o 
   3   3  10        0.01        3.77      3.37 o 
   4   3  10      111.60       79.83      6.08 o 
   5   3  10        7.96       10.04      4.08 o 
   6   3  10        4.06        7.67      4.21 o 
   7   3  10        1.07        5.81      4.69 o 
  -9   4  10       52.57       51.02      7.27 o 
  -8   4  10        1.06        9.21      6.28 o 
  -7   4  10       22.24       19.24      8.89 o 
  -6   4  10        0.64        1.86      5.83 o 
  -5   4  10       17.03       15.90      4.81 o 
  -4   4  10       11.18       12.82      4.34 o 
  -3   4  10        2.40        8.54      4.12 o 
  -2   4  10      174.43      163.45      7.23 o 
  -1   4  10       38.59       36.23      6.02 o 
   0   4  10       55.54       55.88      6.41 o 
   1   4  10       31.20       31.15      5.32 o 
   2   4  10      142.41      148.38      6.73 o 
   3   4  10      377.47      346.43     10.07 o 
 -16   1  11       37.84       34.78      7.03 o 
 -15   1  11       36.93       43.24      6.24 o 
 -14   1  11      111.43      116.07      6.50 o 
 -13   1  11      289.27      276.17      7.56 o 
 -12   1  11      431.06      405.02      6.44 o 
 -11   1  11      757.78      745.77      7.00 o 
 -10   1  11        0.57        6.49      2.66 o 
  -9   1  11      233.69      235.91      5.51 o 
  -8   1  11      269.68      272.07      4.54 o 
  -7   1  11       84.67       74.21      3.93 o 
  -6   1  11       58.07       66.91      2.85 o 
  -5   1  11      357.73      401.32      3.99 o 
  -4   1  11      591.66      597.85      9.76 o 
  -3   1  11      215.90      226.28      4.41 o 
  -2   1  11       75.32       80.08      2.83 o 
  -1   1  11      397.32      408.22      5.59 o 
   0   1  11      155.55      158.27      3.46 o 
   1   1  11       17.98       15.94      2.62 o 
   2   1  11       30.88       27.84      3.22 o 
   3   1  11       17.26       20.88      3.30 o 
   4   1  11      344.96      337.90     10.00 o 
   5   1  11      209.13      201.77     11.02 o 
   6   1  11       11.46       14.39      3.64 o 
   7   1  11        1.88        7.31      3.67 o 
   8   1  11       23.26       15.66      4.68 o 
   9   1  11      105.35      113.49      7.27 o 
 -15   2  11       45.81       41.76      6.73 o 
 -14   2  11       47.77       42.73      6.60 o 
 -13   2  11        4.18        9.45      6.02 o 
 -12   2  11       12.03       11.89      6.08 o 
 -11   2  11        1.87        4.70      5.66 o 
 -10   2  11       12.39       16.72      4.79 o 
  -9   2  11        0.48        6.13      4.40 o 
  -8   2  11        2.09       12.56      4.26 o 
  -7   2  11      298.58      289.25      7.40 o 
  -6   2  11       76.65       77.85      3.94 o 
  -5   2  11      190.33      192.34      3.92 o 
  -4   2  11      455.23      468.50      5.43 o 
  -3   2  11      120.81      112.10      6.06 o 
  -2   2  11      207.78      202.85      4.61 o 
  -1   2  11     1005.20      991.98      8.65 o 
   0   2  11       37.57       37.89      3.15 o 
   1   2  11        6.39        8.60      3.14 o 
   2   2  11      230.03      224.46      4.14 o 
   3   2  11      144.62      120.09      4.93 o 
   4   2  11      102.67       93.18      5.16 o 
   5   2  11        2.75        6.74      4.62 o 
   6   2  11        1.46        4.56      4.61 o 
   7   2  11      107.52       90.53      8.67 o 
   8   2  11       13.42       15.89      6.62 o 
 -13   3  11       74.74       52.76      7.80 o 
 -12   3  11       11.52       13.02      5.99 o 
 -11   3  11       20.43       19.66      5.06 o 
 -10   3  11      536.24      540.62     10.08 o 
  -9   3  11        4.75        9.29      6.22 o 
  -8   3  11       18.73       17.74      5.03 o 
  -7   3  11       16.81       16.50      4.90 o 
  -6   3  11       23.19       28.80      3.71 o 
  -5   3  11       29.37       26.90      3.60 o 
  -4   3  11        0.01        4.14      3.19 o 
  -3   3  11      644.31      644.10     10.44 o 
  -2   3  11       34.00       30.43      5.03 o 
  -1   3  11        2.39        1.57      4.16 o 
   0   3  11        5.68       10.24      3.45 o 
   1   3  11        2.90       11.48      4.30 o 
   2   3  11        6.50        4.88      3.80 o 
   3   3  11        3.57        8.68      3.69 o 
   4   3  11        0.09        5.51      4.12 o 
   5   3  11        1.19        4.04      4.20 o 
   6   3  11       52.87       65.37      6.25 o 
  -9   4  11      118.45      112.55      7.62 o 
  -8   4  11       71.45       70.76      6.34 o 
  -7   4  11        0.25        5.49      7.07 o 
  -6   4  11        8.57       12.76      6.28 o 
  -5   4  11       27.18       24.62      5.11 o 
  -4   4  11      367.97      378.81      7.98 o 
  -3   4  11        1.64        8.05      5.44 o 
  -2   4  11       94.73       92.36      6.90 o 
  -1   4  11       12.63       13.67      5.06 o 
   0   4  11       59.86       71.24      8.23 o 
   1   4  11       18.30       16.21      5.32 o 
   2   4  11       20.09       12.53      5.43 o 
 -16   0  12        0.85        4.26      7.85 o 
 -15   0  12      218.88      224.86     14.58 o 
 -14   0  12        6.27       13.79      7.70 o 
 -13   0  12      113.64      102.09      8.80 o 
 -12   0  12     1030.14     1035.62     13.73 o 
 -11   0  12      745.07      728.37     11.48 o 
 -10   0  12      692.61      682.22      8.95 o 
  -9   0  12       56.97       56.49      4.84 o 
  -8   0  12        0.15        5.65      3.49 o 
  -7   0  12      199.91      190.14      4.95 o 
  -6   0  12       30.86       32.40      3.41 o 
  -5   0  12      170.82      164.54      3.73 o 
  -4   0  12     1188.81     1207.52     20.23 o 
  -3   0  12       16.77       21.36      3.61 o 
  -2   0  12       56.15       49.54      5.15 o 
  -1   0  12       32.35       31.35      4.48 o 
   0   0  12       22.48       14.02      4.56 o 
   1   0  12      211.89      215.28      9.54 o 
   2   0  12        1.28        7.00      4.81 o 
   3   0  12       17.51       25.32      6.06 o 
   4   0  12       46.07       51.07      6.05 o 
   5   0  12       92.03       92.34      7.17 o 
   6   0  12       30.15       42.28      8.24 o 
   7   0  12       32.10       38.45      7.82 o 
   8   0  12       23.43       22.15      8.00 o 
   9   0  12      275.18      264.36     19.74 o 
 -16   1  12       26.15       26.66      6.58 o 
 -15   1  12        2.78        5.49      5.26 o 
 -14   1  12       78.58       77.67      7.57 o 
 -13   1  12        7.68        8.29      4.91 o 
 -12   1  12        6.17       13.00      4.30 o 
 -11   1  12      126.25      130.16      4.24 o 
 -10   1  12     1349.83     1434.92      9.34 o 
  -9   1  12        0.21        5.38      2.84 o 
  -8   1  12      397.80      409.54      4.37 o 
  -7   1  12       74.10       65.66      3.04 o 
  -6   1  12      334.20      322.45      4.03 o 
  -5   1  12        0.34        5.22      2.37 o 
  -4   1  12       22.03       24.94      2.90 o 
  -3   1  12      814.37      856.23      5.90 o 
  -2   1  12      306.79      293.57      3.83 o 
  -1   1  12      400.36      390.79      5.50 o 
   0   1  12      236.06      231.00      3.68 o 
   1   1  12       90.94       86.21      3.62 o 
   2   1  12        2.23        6.36      2.85 o 
   3   1  12       34.98       36.58      4.08 o 
   4   1  12       10.44       12.95      3.87 o 
   5   1  12        6.51        8.81      3.71 o 
   6   1  12      115.98      118.88      5.20 o 
   7   1  12        0.08        5.37      3.84 o 
   8   1  12       16.92       22.16      6.02 o 
 -14   2  12       10.32       13.26      5.81 o 
 -13   2  12      112.49      117.07      6.52 o 
 -12   2  12       67.56       62.43      6.14 o 
 -11   2  12      102.46      110.30      7.01 o 
 -10   2  12       69.90       70.62      6.05 o 
  -9   2  12      420.89      459.84      6.87 o 
  -8   2  12      368.45      367.13      6.53 o 
  -7   2  12       10.88       10.15      3.30 o 
  -6   2  12       19.34       17.20      2.78 o 
  -5   2  12        0.07        5.05      2.77 o 
  -4   2  12       64.93       61.90      3.93 o 
  -3   2  12     1068.10     1137.97     11.10 o 
  -2   2  12      532.24      539.82      6.38 o 
  -1   2  12     1102.53     1138.54      8.78 o 
   0   2  12        0.34        2.11      2.76 o 
   1   2  12        3.06        5.74      3.01 o 
   2   2  12       10.37        5.44      2.76 o 
   3   2  12      211.98      189.56      6.99 o 
   4   2  12       20.20       16.94      4.33 o 
   5   2  12       56.60       56.01      6.18 o 
   6   2  12      373.54      348.50      8.54 o 
   7   2  12        0.98        5.16      5.26 o 
 -12   3  12       10.32        8.63      6.59 o 
 -11   3  12       98.40       94.24      6.38 o 
 -10   3  12       47.87       38.07      5.85 o 
  -9   3  12        4.47        8.00      4.85 o 
  -8   3  12       23.59       31.39      5.37 o 
  -7   3  12        2.86        5.45      3.29 o 
  -6   3  12       18.64       19.19      3.67 o 
  -5   3  12       27.23       32.01      4.01 o 
  -4   3  12       59.21       58.74      5.15 o 
  -3   3  12       24.54       33.56      6.48 o 
  -2   3  12       13.94       13.24      4.85 o 
  -1   3  12       10.24       11.51      3.95 o 
   0   3  12        3.43        1.57      3.63 o 
   1   3  12      147.77      131.56      5.72 o 
   2   3  12       52.19       55.17      5.26 o 
   3   3  12        4.20        7.73      4.36 o 
   4   3  12        0.01        2.87      5.53 o 
   5   3  12       40.09       37.84      6.40 o 
  -7   4  12        0.91       -0.68      6.14 o 
  -6   4  12        2.35        9.48      5.51 o 
  -5   4  12       21.66       16.02      6.07 o 
  -4   4  12       71.32       60.35      6.94 o 
  -3   4  12        3.56        4.15      5.20 o 
  -2   4  12       33.92       36.22      5.93 o 
  -1   4  12        7.65        9.01      5.66 o 
   0   4  12       13.12       12.20      4.92 o 
 -15   1  13       58.09       72.28      6.75 o 
 -14   1  13        2.60       10.87      8.01 o 
 -13   1  13      181.70      176.86      6.66 o 
 -12   1  13        9.32       15.11      4.76 o 
 -11   1  13        9.07       10.53      3.56 o 
 -10   1  13      917.40      942.03      9.07 o 
  -9   1  13      118.97      107.56      3.47 o 
  -8   1  13      256.50      252.85      3.88 o 
  -7   1  13       44.59       42.98      3.06 o 
  -6   1  13        1.04        6.74      2.26 o 
  -5   1  13      181.85      173.54      4.15 o 
  -4   1  13        4.06        9.76      2.78 o 
  -3   1  13        2.68        8.24      2.67 o 
  -2   1  13        1.04        6.29      2.49 o 
  -1   1  13      352.45      376.50      4.35 o 
   0   1  13      623.91      632.31      5.83 o 
   1   1  13      390.86      387.06      8.94 o 
   2   1  13       41.92       42.67      3.83 o 
   3   1  13       22.79       24.59      3.44 o 
   4   1  13      470.80      490.56      8.81 o 
   5   1  13        0.87        7.96      4.45 o 
   6   1  13       85.72       78.27      6.01 o 
   7   1  13        5.66        3.19      5.73 o 
 -14   2  13       46.12       54.23      7.39 o 
 -13   2  13       18.71       25.60      5.34 o 
 -12   2  13       18.51       11.98      6.80 o 
 -11   2  13      270.65      275.31     11.51 o 
 -10   2  13      123.06      114.95      9.49 o 
  -9   2  13      116.53      101.10      6.22 o 
  -8   2  13      518.86      514.28      7.08 o 
  -7   2  13       39.23       37.56      4.13 o 
  -6   2  13      198.86      190.93      5.18 o 
  -5   2  13      309.90      306.51      5.16 o 
  -4   2  13      114.35      120.17      6.20 o 
  -3   2  13      468.61      455.47      7.95 o 
  -2   2  13      333.57      340.20      4.66 o 
  -1   2  13      951.15      975.17      7.24 o 
   0   2  13       28.98       29.29      3.77 o 
   1   2  13        0.54        5.10      3.39 o 
   2   2  13       48.48       46.98      4.37 o 
   3   2  13       39.05       33.40      5.02 o 
   4   2  13       93.61       99.82      5.94 o 
   5   2  13        9.65        9.65      4.77 o 
   6   2  13       91.91       90.35      6.49 o 
 -12   3  13        3.86        8.23      6.29 o 
 -11   3  13       15.15       13.77      7.10 o 
 -10   3  13       36.95       28.15      5.60 o 
  -9   3  13       66.65       68.08      5.20 o 
  -8   3  13       22.97       21.33      4.91 o 
  -7   3  13       32.97       35.70      4.76 o 
  -6   3  13      218.82      220.45      8.01 o 
  -5   3  13        4.34        7.95      3.93 o 
  -4   3  13      115.19      111.18      5.52 o 
  -3   3  13       17.13       13.06      6.63 o 
  -2   3  13        2.36        3.95      6.14 o 
  -1   3  13        2.23        3.20      4.80 o 
   0   3  13        6.46        8.67      4.20 o 
   1   3  13      154.65      162.13      6.70 o 
   2   3  13        0.37        6.27      4.57 o 
   3   3  13        0.65        5.84      5.15 o 
   4   3  13        5.80       10.89      6.06 o 
  -5   4  13       26.37       17.20      5.66 o 
  -4   4  13        0.78        8.29      5.72 o 
  -3   4  13        4.66        1.19      6.55 o 
 -15   0  14      145.70      137.18     11.45 o 
 -14   0  14       14.01       10.01      6.20 o 
 -13   0  14       61.81       56.47      7.40 o 
 -12   0  14       61.70       70.08      8.52 o 
 -11   0  14      701.45      699.19      9.28 o 
 -10   0  14       17.71       15.49      4.86 o 
  -9   0  14      227.85      256.20      8.25 o 
  -8   0  14        3.67        7.93      4.30 o 
  -7   0  14        4.24        1.30      4.46 o 
  -6   0  14        0.13        4.16      4.69 o 
  -5   0  14      410.54      410.26      5.65 o 
  -4   0  14       36.27       37.16      3.85 o 
  -3   0  14      183.33      158.38      8.92 o 
  -2   0  14       20.17       26.25      5.25 o 
  -1   0  14      166.02      149.16      6.77 o 
   0   0  14        7.38       11.22      4.57 o 
   1   0  14      268.34      267.50      8.05 o 
   2   0  14       57.43       62.13      6.72 o 
   3   0  14        1.56        2.19      6.56 o 
   4   0  14        0.98        4.68      5.69 o 
   5   0  14       80.92       84.64      8.35 o 
   6   0  14      107.19      111.52     10.07 o 
   7   0  14       66.18       61.95     10.41 o 
 -15   1  14        3.06        6.09      8.16 o 
 -14   1  14        6.05       10.22      5.95 o 
 -13   1  14        7.59        8.16      4.57 o 
 -12   1  14       13.41       14.70      3.99 o 
 -11   1  14        8.64        5.85      3.78 o 
 -10   1  14     1312.36     1336.04     12.87 o 
  -9   1  14      121.49      115.52      3.77 o 
  -8   1  14        3.32        6.59      2.63 o 
  -7   1  14      211.09      195.26      4.02 o 
  -6   1  14       26.98       32.50      3.92 o 
  -5   1  14        3.36        5.37      2.85 o 
  -4   1  14        3.27        9.43      2.98 o 
  -3   1  14     1356.90     1414.25      7.85 o 
  -2   1  14       71.76       73.17      3.93 o 
  -1   1  14      217.61      216.40      4.18 o 
   0   1  14      957.87      984.03     10.08 o 
   1   1  14       11.05       12.72      4.14 o 
   2   1  14        4.55        5.37      4.30 o 
   3   1  14       42.49       42.81      5.15 o 
   4   1  14      120.57      111.63      8.00 o 
   5   1  14        0.56        3.46      3.02 o 
   6   1  14      101.59      103.70      5.76 o 
 -14   2  14        0.22        5.92      5.17 o 
 -13   2  14       19.02       20.14      8.35 o 
 -12   2  14      151.29      166.49      6.96 o 
 -11   2  14      372.01      362.35     14.67 o 
 -10   2  14      171.32      187.94      5.89 o 
  -9   2  14       71.93       51.07      5.70 o 
  -8   2  14       64.01       69.29      4.44 o 
  -7   2  14      129.22      134.93      4.69 o 
  -6   2  14        2.31        4.59      3.28 o 
  -5   2  14      262.05      272.08      5.24 o 
  -4   2  14      130.31      117.18      4.45 o 
  -3   2  14       45.07       48.16      4.51 o 
  -2   2  14       11.14        9.43      3.22 o 
  -1   2  14       56.76       57.56      4.50 o 
   0   2  14      140.11      126.02      5.01 o 
   1   2  14        1.21        7.75      4.03 o 
   2   2  14      144.73      136.95      5.80 o 
   3   2  14       17.50       11.94      4.58 o 
   4   2  14       12.53        8.61      4.76 o 
   5   2  14       24.87       24.60      5.53 o 
 -11   3  14       46.41       62.61      7.49 o 
 -10   3  14        9.34       14.76      4.82 o 
  -9   3  14       77.32       80.67      5.75 o 
  -8   3  14        0.74        2.68      5.15 o 
  -7   3  14        0.05        7.13      4.54 o 
  -6   3  14        0.60        0.10      4.38 o 
  -5   3  14        0.25        6.38      4.72 o 
  -4   3  14        2.79        5.90      4.77 o 
  -3   3  14       28.47       30.44      7.34 o 
  -2   3  14       36.93       35.01      6.33 o 
  -1   3  14       15.93        8.92      4.46 o 
   0   3  14        9.64       11.94      5.51 o 
   1   3  14       14.41        9.56      5.14 o 
   2   3  14        3.81        6.21      4.78 o 
 -14   1  15      142.10      154.58      9.48 o 
 -13   1  15       10.85       10.08      3.96 o 
 -12   1  15       16.59       18.11      3.88 o 
 -11   1  15      124.02      142.40      5.19 o 
 -10   1  15       44.74       54.44      3.94 o 
  -9   1  15       98.99       80.92      4.16 o 
  -8   1  15      165.02      155.09      5.72 o 
  -7   1  15      544.79      495.06      5.70 o 
  -6   1  15        0.45        6.20      3.21 o 
  -5   1  15        0.02        5.51      3.12 o 
  -4   1  15      336.80      335.07      5.30 o 
  -3   1  15       75.44       78.22      4.61 o 
  -2   1  15      707.99      722.84     14.23 o 
  -1   1  15        8.33        8.74      3.65 o 
   0   1  15      659.54      656.69      7.18 o 
   1   1  15        4.15        8.96      4.58 o 
   2   1  15      163.71      182.17      6.16 o 
   3   1  15       10.24        7.10      4.57 o 
   4   1  15        7.96       12.57      4.52 o 
   5   1  15        1.42        1.14      5.45 o 
 -13   2  15        0.72        2.81      7.05 o 
 -12   2  15        5.01       18.60      5.22 o 
 -11   2  15        2.96       10.04      5.39 o 
 -10   2  15      160.30      155.76      6.58 o 
  -9   2  15     1026.75     1066.45     15.08 o 
  -8   2  15      271.74      270.17      6.28 o 
  -7   2  15       77.22       75.39      4.47 o 
  -6   2  15        0.06        4.35      3.55 o 
  -5   2  15       61.72       65.08      6.01 o 
  -4   2  15        1.63        9.62      3.34 o 
  -3   2  15      155.49      150.33      4.97 o 
  -2   2  15      143.06      145.93      5.15 o 
  -1   2  15      147.01      151.43      5.62 o 
   0   2  15        0.00        5.73      4.04 o 
   1   2  15        2.50        4.51      4.03 o 
   2   2  15       21.42       20.73      4.93 o 
   3   2  15       10.16       11.85      5.56 o 
   4   2  15       24.08       18.29      5.13 o 
 -10   3  15       52.26       52.16      6.59 o 
  -9   3  15       11.29       14.70      6.10 o 
  -8   3  15       21.59       21.17      7.48 o 
  -7   3  15        5.76        7.08      4.76 o 
  -6   3  15       11.92       15.23      5.64 o 
  -5   3  15       31.42       29.32      5.76 o 
  -4   3  15       19.21       23.58      6.14 o 
  -3   3  15       63.70       62.75      6.59 o 
  -2   3  15       59.32       52.77      6.44 o 
  -1   3  15       43.16       39.08      6.13 o 
   0   3  15      176.56      186.53      7.00 o 
   1   3  15       15.70       15.60      4.94 o 
 -14   0  16       41.79       53.18      7.44 o 
 -13   0  16       11.02        2.14      7.89 o 
 -12   0  16       24.90       29.19      6.46 o 
 -11   0  16        0.45        4.43      5.36 o 
 -10   0  16      233.63      239.28      8.33 o 
  -9   0  16      101.31      105.90      7.78 o 
  -8   0  16       49.94       52.78      7.31 o 
  -7   0  16        2.53        6.44      5.61 o 
  -6   0  16      511.64      507.12     23.73 o 
  -5   0  16       83.76       94.94      8.38 o 
  -4   0  16       35.98       37.16      6.86 o 
  -3   0  16      108.05      106.34      5.71 o 
  -2   0  16     1303.30     1349.53     11.69 o 
  -1   0  16      263.92      282.80      7.87 o 
   0   0  16     2182.65     2358.00     19.00 o 
   1   0  16      948.25     1054.73     12.42 o 
   2   0  16      546.09      538.70     13.19 o 
   3   0  16      145.39      162.50     14.08 o 
   4   0  16       54.49       51.63      7.72 o 
   5   0  16      414.00      458.92     11.94 o 
 -14   1  16        3.72        5.49      6.17 o 
 -13   1  16       10.30       15.01      4.63 o 
 -12   1  16        5.19        3.09      4.48 o 
 -11   1  16       30.77       28.84      4.38 o 
 -10   1  16      130.96      132.89      6.01 o 
  -9   1  16       63.59       47.13      4.54 o 
  -8   1  16       30.99       23.42      4.48 o 
  -7   1  16      218.81      204.84      5.68 o 
  -6   1  16       49.68       53.38      4.21 o 
  -5   1  16       34.68       43.29      4.13 o 
  -4   1  16      105.13      103.82      4.54 o 
  -3   1  16        0.64        4.03      3.46 o 
  -2   1  16      385.55      393.87      7.48 o 
  -1   1  16       43.13       35.89      5.95 o 
   0   1  16      118.74      115.69      6.54 o 
   1   1  16       15.20       15.57      4.76 o 
   2   1  16        4.39        8.12      4.48 o 
   3   1  16        5.58        8.09      4.82 o 
   4   1  16       24.23       22.33      5.12 o 
 -12   2  16        8.24        6.95      4.19 o 
 -11   2  16       29.51       24.46      4.82 o 
 -10   2  16       15.55        9.91      7.12 o 
  -9   2  16      861.62      964.84     15.26 o 
  -8   2  16        0.24       -0.10      5.03 o 
  -7   2  16      107.66       96.97      5.55 o 
  -6   2  16       19.25       16.39      4.07 o 
  -5   2  16       74.78       70.77      5.31 o 
  -4   2  16       50.04       48.71      4.81 o 
  -3   2  16        3.80        9.44      4.48 o 
  -2   2  16       50.92       44.89      4.95 o 
  -1   2  16       16.42       21.34      4.40 o 
   0   2  16       11.80        9.49      4.70 o 
   1   2  16       22.45       23.79      5.42 o 
   2   2  16       85.27       86.51      6.51 o 
  -8   3  16       68.10       71.79      7.47 o 
  -7   3  16      319.59      342.71     15.00 o 
  -6   3  16        3.09        8.48      5.84 o 
  -5   3  16        4.70        4.40      4.83 o 
  -4   3  16       35.31       26.84      5.79 o 
  -3   3  16       34.85       24.86      5.75 o 
  -2   3  16        1.84        6.47      4.86 o 
 -13   1  17        2.03        4.73      4.49 o 
 -12   1  17       54.60       52.33      6.25 o 
 -11   1  17       14.42       26.99      6.00 o 
 -10   1  17      206.26      187.90      7.47 o 
  -9   1  17       57.10       43.34      7.94 o 
  -8   1  17      108.28       90.22      5.80 o 
  -7   1  17       87.55       78.11      5.34 o 
  -6   1  17       62.15       59.40      4.51 o 
  -5   1  17        1.58        6.31      3.71 o 
  -4   1  17       45.54       53.07      5.42 o 
  -3   1  17       13.41       10.50      3.85 o 
  -2   1  17        0.55        5.68      4.72 o 
  -1   1  17       11.10       11.25      4.74 o 
   0   1  17      117.36      112.08      6.85 o 
   1   1  17        0.03        6.52      6.21 o 
   2   1  17        1.76        6.89      4.80 o 
   3   1  17      176.39      178.87      8.18 o 
 -11   2  17       26.98       28.79      6.01 o 
 -10   2  17        0.02       11.63      7.57 o 
  -9   2  17      155.33      167.29      7.31 o 
  -8   2  17       31.60       41.22      5.19 o 
  -7   2  17        2.97        8.21      4.16 o 
  -6   2  17        7.82       12.52      3.73 o 
  -5   2  17       48.01       57.84      5.01 o 
  -4   2  17       10.12       14.21      3.96 o 
  -3   2  17      144.69      153.82      5.56 o 
  -2   2  17        0.99        8.37      4.52 o 
  -1   2  17        0.41        2.57      4.40 o 
   0   2  17        0.98        7.41      4.88 o 
   1   2  17       41.67       43.40      6.09 o 
 -12   0  18        2.06        4.47      8.21 o 
 -11   0  18        1.83        3.98      6.58 o 
 -10   0  18      100.73       98.53     12.97 o 
  -9   0  18       69.80       62.90      8.55 o 
  -8   0  18      602.25      551.55     14.25 o 
  -7   0  18        2.95        4.51      7.01 o 
  -6   0  18      966.24      968.33     21.25 o 
  -5   0  18      402.85      403.34     11.04 o 
  -4   0  18       46.42       39.58     13.40 o 
  -3   0  18       14.91        5.92      7.28 o 
  -2   0  18      234.79      235.44     11.01 o 
  -1   0  18     1085.67     1134.33     15.00 o 
   0   0  18      178.78      167.51      9.29 o 
   1   0  18      569.06      613.56     17.83 o 
   2   0  18       29.53       42.94     10.77 o 
 -12   1  18       13.97       10.96      5.99 o 
 -11   1  18       11.90       13.26      5.88 o 
 -10   1  18        0.17        7.85      5.41 o 
  -9   1  18       10.87       17.17      6.55 o 
  -8   1  18        0.05        6.17      4.45 o 
  -7   1  18       18.34       18.37      7.85 o 
  -6   1  18        6.46       10.29      5.00 o 
  -5   1  18       34.63       37.42      4.71 o 
  -4   1  18       31.84       31.51      4.94 o 
  -3   1  18        4.27       11.09      5.17 o 
  -2   1  18        0.32        3.07      4.83 o 
  -1   1  18       50.37       38.25      5.64 o 
   0   1  18      245.01      242.06      8.02 o 
   1   1  18      174.08      160.72      7.92 o 
  -9   2  18       61.65       71.56     10.58 o 
  -8   2  18       11.23        9.07      4.28 o 
  -7   2  18        1.66        7.03      4.17 o 
  -6   2  18       16.22       22.34      4.43 o 
  -5   2  18        1.96        6.13      3.94 o 
  -4   2  18       39.27       50.30      5.28 o 
  -3   2  18       73.50       70.32      5.56 o 
  -2   2  18        1.62        7.92      4.65 o 
 -10   1  19        4.53        6.64      6.52 o 
  -9   1  19       70.58       69.39      7.18 o 
  -8   1  19        7.18        5.10      5.53 o 
  -7   1  19        8.01        9.13      4.81 o 
  -6   1  19       14.59       16.39      5.50 o 
  -5   1  19       54.13       52.47      5.83 o 
  -4   1  19      169.77      173.87      7.34 o 
  -3   1  19        0.97        6.48      4.98 o 
  -2   1  19      244.48      250.13      8.48 o 
  -1   1  19      124.11      122.93      7.57 o 
  -8   0  20       98.59       67.90      9.70 o 
  -7   0  20        1.54        2.50      7.14 o 
  -6   0  20        1.18        2.80      7.29 o 
  -5   0  20       33.15       34.55      8.90 o 
  -4   0  20       35.65       29.28      8.19 o 
                                                 
